# Supplementary material for: Functional and evolutionary analyses of the miR156 and miR529 families in land plants
Source: BMC Plant Biol. 2016 Feb 3;16:40. doi: 10.1186/s12870-016-0716-5 (PMC4739381; doi:10.1186/s12870-016-0716-5)
Supplement: Additional file 2: — Estimated Ka/Ks ratios for SPL genes from distinct species. (XLS 33 kb) [file 12870_2016_716_MOESM2_ESM.xls]

## Sheet: Planilha1
Additional file 2. Estimated Ka/Ks ratios for SPL genes from distinct species
						"SBP domain" blocka
Eudicots vs Eudicots	Seq. 1 ID	Gene 1	Seq. 2 ID	Gene 2	Ka/Ks	P-Value(Fisher)	Result
Teste number
teste_1	AT2G42200	SPL9	AT3G57920	SPL15	0.170364	2.57584e-36	purifying selection
teste_2	AT2G42200	SPL9	AT5G43270	SPL2	0.123047	0	purifying selection
teste_3	AT2G42200	SPL9	AT1G27370	SPL10	0.19955	0	purifying selection
teste_6	AT2G42200	SPL9	AT1G69170	SPL6	0.28869	0	purifying selection
teste_7	AT2G42200	SPL9	AT5G50570	SPL13A	0.150292	0	purifying selection
teste_8	AT3G57920	SPL15	AT5G43270	SPL2	0.159909	0	purifying selection
teste_9	AT3G57920	SPL15	AT1G27370	SPL10	0.130792	0	purifying selection
teste_12	AT3G57920	SPL15	AT1G69170	SPL6	0.211934	0	purifying selection
teste_13	AT3G57920	SPL15	AT5G50570	SPL13A	0.195439	0	purifying selection
Eudicots vs Monocots
Teste number
teste_15	AT2G42200	SPL9	GRMZM2G126018_T02	SBP1	0.0693865	0	purifying selection
teste_16	AT2G42200	SPL9	LOC_Os09g31438	SPL17	0.197229	0	purifying selection
teste_17	AT2G42200	SPL9	LOC_Os08g39890	SPL14	0.223346	0	purifying selection
teste_18	AT3G57920	SPL15	LOC_Os01g69830	SPL2	0.188374	0	purifying selection
teste_22	AT5G43270	SPL2	LOC_Os01g69830	SPL2	0.201173	0	purifying selection
teste_23	AT5G43270	SPL2	GRMZM2G126018_T02	SBP1	0.188483	0	purifying selection
teste_24	AT5G43270	SPL2	LOC_Os09g31438	SPL17	0.157069	0	purifying selection
teste_25	AT5G43270	SPL2	LOC_Os08g39890	SPL14	0.185268	0	purifying selection
teste_26	AT1G27370	SPL10	LOC_Os01g69830	SPL2	0.263422	0	purifying selection
teste_27	AT1G27370	SPL10	GRMZM2G126018_T02	SBP1	0.260324	0	purifying selection
teste_28	AT1G27370	SPL10	LOC_Os09g31438	SPL17	0.206958	0	purifying selection
teste_29	AT1G27370	SPL10	LOC_Os08g39890	SPL14	0.176071	0	purifying selection
teste_38	AT1G69170	SPL6	LOC_Os01g69830	SPL2	0.246454	0	purifying selection
teste_39	AT1G69170	SPL6	GRMZM2G126018_T02	SBP1	0.208793	0	purifying selection
teste_40	AT1G69170	SPL6	LOC_Os09g31438	SPL17	0.176943	0	purifying selection
teste_41	AT1G69170	SPL6	LOC_Os08g39890	SPL14	0.192561	0	purifying selection
Eudicots vs Bryophyte
Teste number
teste_42	AT2G42200	SPL9	Pp1s50_125V6	SPL6	0.228856	0	purifying selection
teste_43	AT2G42200	SPL9	Pp1s194_53V6	SPL3	0.183504	0	purifying selection
teste_44	AT3G57920	SPL15	Pp1s50_125V6	SPL6	0.239574	0	purifying selection
teste_45	AT3G57920	SPL15	Pp1s194_53V6	SPL3	0.196922	0	purifying selection
teste_46	AT5G43270	SPL2	Pp1s50_125V6	SPL6	0.174689	0	purifying selection
teste_47	AT5G43270	SPL2	Pp1s194_53V6	SPL3	0.12435	0	purifying selection
teste_48	AT1G27370	SPL10	Pp1s50_125V6	SPL6	0.351438	2.29769e-78	purifying selection
teste_49	AT1G27370	SPL10	Pp1s194_53V6	SPL3	0.225878	0	purifying selection
teste_54	AT1G69170	SPL6	Pp1s50_125V6	SPL6	0.286092	0	purifying selection
teste_55	AT1G69170	SPL6	Pp1s194_53V6	SPL3	0.192912	0	purifying selection
Monocots vs Monocots
Teste number
teste_56	LOC_Os01g69830	SPL2	GRMZM2G126018_T02	SBP1	0.162114	0	purifying selection
teste_57	LOC_Os01g69830	SPL2	LOC_Os09g31438	SPL17	0.206552	0	purifying selection
teste_58	LOC_Os01g69830	SPL2	LOC_Os08g39890	SPL14	0.150287	0	purifying selection
Monocots vs Bryophyte
Teste number
teste_63	LOC_Os01g69830	SPL2	Pp1s50_125V6	SPL6	0.137935	0	purifying selection
teste_64	LOC_Os01g69830	SPL2	Pp1s194_53V6	SPL3	0.249515	0	purifying selection
teste_65	GRMZM2G126018_T02	SPL1	Pp1s50_125V6	SPL6	0.158123	0	purifying selection
teste_66	GRMZM2G126018_T02	SPL1	Pp1s194_53V6	SPL3	0.28952	0	purifying selection
teste_67	LOC_Os09g31438	SPL17	Pp1s50_125V6	SPL6	0.300194	0	purifying selection
teste_68	LOC_Os09g31438	SPL17	Pp1s194_53V6	SPL3	0.18401	0	purifying selection
teste_69	LOC_Os08g39890	SPL14	Pp1s50_125V6	SPL6	0.162395	0	purifying selection
teste_70	LOC_Os08g39890	SPL14	Pp1s194_53V6	SPL3	0.206839	0	purifying selection
Bryophyte vs Bryophyte
Teste number
teste_71	Pp1s50_125V6	SPL6	Pp1s194_57V6	SPL13	0.114646	2.2294e-77	purifying selection
teste_72	Pp1s50_125V6	SPL6	Pp1s194_53V6	SPL3	0.329944	2.37712e-50	purifying selection
a"SBP domain" block included nts encompassing SBP domain plus few nts upstream/downstream.
